# Supplementary material for: Synthesis and Characterization of Oxide Chloride Sr2VO3Cl, a Layered S = 1 Compound
Source: ACS Omega. 2023 Apr 5;8(15):14233–9. doi: 10.1021/acsomega.3c01151 (PMC10116624; doi:10.1021/acsomega.3c01151)
Supplement: Supplementary file 1 — ao3c01151_si_001.cif [file ao3c01151_si_001.cif]

#=======================================================================
data_I
#=======================================================================

# 5. CHEMICAL DATA

_chemical_name_systematic
; ?
;
_chemical_name_common                    ?
_chemical_formula_moiety                 'O3 V, Cl, 2(Sr)'
_chemical_formula_structural             ?
_chemical_formula_analytical             ?
_chemical_formula_iupac                  ?
_chemical_formula_sum                    'Cl O3 Sr2 V'
_chemical_formula_weight                 309.6
_chemical_melting_point                  ?
_chemical_compound_source                ?
_chemical_absolute_configuration         .

#=======================================================================

# 6. POWDER SPECIMEN AND CRYSTAL DATA

_symmetry_cell_setting                   tetragonal
_symmetry_space_group_name_H-M           'P 4/n m m'
_symmetry_space_group_name_Hall          'P 4ab 2ab -1ab'
_symmetry_Int_Tables_number              129

loop_
 _space_group_symop_id
 _space_group_symop_operation_xyz
 1   x,y,z
 2   -x,-y,z
 3   -y+1/2,x+1/2,z
 4   y+1/2,-x+1/2,z
 5   -x+1/2,y+1/2,-z
 6   x+1/2,-y+1/2,-z
 7   y,x,-z
 8   -y,-x,-z
 9   -x+1/2,-y+1/2,-z
 10  x+1/2,y+1/2,-z
 11  y,-x,-z
 12  -y,x,-z
 13  x,-y,z
 14  -x,y,z
 15  -y+1/2,-x+1/2,z
 16  y+1/2,x+1/2,z

_cell_length_a                           3.95974(8)
_cell_length_b                           3.95974(8)
_cell_length_c                           14.0660(4)
_cell_angle_alpha                        90
_cell_angle_beta                         90
_cell_angle_gamma                        90
_cell_volume                             220.549(8)


_cell_formula_units_Z                    2
_cell_measurement_temperature            293
_cell_special_details
; ?
;

_exptl_crystal_density_diffrn            4.6625
_exptl_crystal_density_meas              ?
_exptl_crystal_density_method            ?
_exptl_crystal_F_000                     280

_pd_spec_size_axial                      ?
_pd_spec_size_equat                      ?
_pd_spec_size_thick                      ?
_pd_spec_mounting                        ?
_pd_spec_mount_mode                      ?
_pd_spec_shape                           powder
_pd_char_particle_morphology             plates
_pd_char_colour                          black
_pd_prep_cool_rate                       ?
_pd_prep_pressure                        ambient
_pd_prep_temperature                     293

_exptl_absorpt_coefficient_mu            54.002
_exptl_absorpt_correction_type           ?
_exptl_absorpt_process_details           ?
_exptl_absorpt_correction_T_min          ?
_exptl_absorpt_correction_T_max          ?

#=======================================================================

# 7. EXPERIMENTAL DATA

_exptl_special_details                   ?
_pd_instr_location
; ?
;
_pd_calibration_special_details
; ?
;

_diffrn_ambient_temperature              293
_diffrn_source                           ?
_diffrn_source_target                    Cu
_diffrn_source_type                      tube
_diffrn_radiation_type                   'Cu Kalpha1'
_diffrn_radiation_wavelength             1.54051
_diffrn_radiation_monochromator          Ge(111)Johanssen
_diffrn_measurement_device               Bruker-AXS
_diffrn_measurement_device_type          D8-Discover
_diffrn_detector                         LynxEye
_diffrn_detector_type                    ?

_pd_meas_scan_method                     Theta-Theta
_pd_meas_special_details
; ?
;
_pd_meas_number_of_points                3443
_pd_meas_2theta_range_min                2.000
_pd_meas_2theta_range_max                69.996
_pd_meas_2theta_range_inc                0.02

_diffrn_radiation_probe                  X-ray

#=======================================================================

# 8. REFINEMENT DATA

_pd_proc_ls_special_details
; ?
;
_pd_proc_ls_profile_function             'Pseudo-Voigt'
_pd_proc_ls_background_function          '15 Chebyshev polynoms'
_pd_proc_ls_pref_orient_corr             'March & Dollase'
_pd_proc_ls_prof_R_factor                0.0566
_pd_proc_ls_prof_wR_factor               0.0764
_pd_proc_ls_prof_wR_expected             0.5549

_refine_special_details
; ?
;

_refine_ls_R_factor_gt                   0.0324
_refine_ls_wR_factor_gt                  0.0405
_refine_ls_R_factor_all                  0.0331
_refine_ls_wR_factor_all                 0.0409
_refine_ls_goodness_of_fit_all           0.14
_refine_ls_restrained_S_gt               ?
_refine_ls_restrained_S_all              ?
_refine_ls_number_parameters             38
_refine_ls_number_restraints             0
_refine_ls_number_constraints            0
_refine_ls_weighting_scheme              sigma
_refine_ls_weighting_details             ?
_refine_ls_hydrogen_treatment            ?
_refine_ls_shift/su_max                  0.0440
_refine_ls_shift/su_mean                 0.0089
_refine_diff_density_max                 0.35
_refine_diff_density_min                 -0.33
_refine_ls_extinction_method             ?
_refine_ls_extinction_coef               ?

_pd_proc_2theta_range_min                2
_pd_proc_2theta_range_max                69.996
_pd_proc_2theta_range_inc                0.02
_pd_proc_wavelength                      ?

_pd_block_diffractogram_id               ?

_pd_proc_info_excluded_regions           ?
_pd_proc_info_data_reduction             ?

loop_
 _atom_type_symbol
 _atom_type_scat_dispersion_real
 _atom_type_scat_dispersion_imag
 _atom_type_scat_source
 Cl   0.3654  0.7095
 'International Tables Vol C tables 4.2.6.8 and 6.1.1.1'
 O    0.0516  0.0335
 'International Tables Vol C tables 4.2.6.8 and 6.1.1.1'
 Sr  -0.3397  1.8515
 'International Tables Vol C tables 4.2.6.8 and 6.1.1.1'
 V    0.0766  2.1092
 'International Tables Vol C tables 4.2.6.8 and 6.1.1.1'

_computing_data_collection               ?
_computing_cell_refinement               JANA2006
_computing_data_reduction                ?
_computing_structure_solution            JANA2006
_computing_structure_refinement          JANA2006
_computing_molecular_graphics            ?
_computing_publication_material          ?

#=======================================================================

# 9. ATOMIC COORDINATES AND DISPLACEMENT PARAMETERS

loop_
 _atom_site_label
 _atom_site_type_symbol
 _atom_site_fract_x
 _atom_site_fract_y
 _atom_site_fract_z
 _atom_site_adp_type
 _atom_site_U_iso_or_equiv
 _atom_site_site_symmetry_multiplicity
 _atom_site_occupancy
 _atom_site_calc_flag
 _atom_site_refinement_flags
 _atom_site_disorder_assembly
 _atom_site_disorder_group
  Sr1 Sr 0.5 0 0.09652(19) Uiso 0.0257(16) 2 1 d . . .
  Sr2 Sr 0 0.5 -0.34640(19) Uiso 0.0212(14) 2 1 d . . .
  V1 V 0.5 0 -0.2138(4) Uiso 0.0255(19) 2 1 d . . .
  Cl1 Cl 0 0.5 0.4227(5) Uiso 0.032(3) 2 1 d . . .
  O1 O 0.5 0 -0.0840(11) Uiso 0.034(6) 2 1 d . . .
  O2 O 0.5 0.5 -0.2365(7) Uiso 0.032(4) 4 1 d . . .

#=======================================================================

# 10. MOLECULAR GEOMETRY

loop_
 _geom_bond_atom_site_label_1
 _geom_bond_atom_site_label_2
 _geom_bond_site_symmetry_1
 _geom_bond_site_symmetry_2
 _geom_bond_distance
 _geom_bond_publ_flag
  Sr1 O1 . . 2.539(16) ?
  Sr1 O1 . 5_545 2.8055(10) ?
  Sr1 O1 . 5_555 2.8055(10) ?
  Sr1 O1 . 5_645 2.8055(10) ?
  Sr1 O1 . 5_655 2.8055(10) ?
  Sr1 O2 . 5_545 2.792(7) ?
  Sr1 O2 . 5_645 2.792(7) ?
  Sr1 O2 . 7_545 2.792(7) ?
  Sr1 O2 . 7_555 2.792(7) ?
  Sr2 Cl1 . 5_445 2.999(3) ?
  Sr2 Cl1 . 5_455 2.999(3) ?
  Sr2 Cl1 . 5_545 2.999(3) ?
  Sr2 Cl1 . 5_555 2.999(3) ?
  Sr2 O2 . 1_455 2.512(6) ?
  Sr2 O2 . . 2.512(6) ?
  Sr2 O2 . 3_545 2.512(6) ?
  Sr2 O2 . 3_555 2.512(6) ?
  V1 Cl1 . 5_545 2.939(9) ?
  V1 O1 . . 1.826(17) ?
  V1 O2 . 1_545 2.0053(18) ?
  V1 O2 . . 2.0053(18) ?
  V1 O2 . 3_545 2.0053(18) ?
  V1 O2 . 3_645 2.0053(18) ?
  O1 O2 . 1_545 2.919(14) ?
  O1 O2 . . 2.919(14) ?
  O1 O2 . 3_545 2.919(14) ?
  O1 O2 . 3_645 2.919(14) ?
  O2 O2 . 3_545 2.79996(8) ?
  O2 O2 . 3_555 2.79996(8) ?
  O2 O2 . 3_645 2.79996(8) ?
  O2 O2 . 3_655 2.79996(8) ?

loop_
 _geom_angle_atom_site_label_1
 _geom_angle_atom_site_label_2
 _geom_angle_atom_site_label_3
 _geom_angle_site_symmetry_1
 _geom_angle_site_symmetry_2
 _geom_angle_site_symmetry_3
 _geom_angle
 _geom_angle_publ_flag
  O1 Sr1 O1 . . 5_545 86.4(3) ?
  O1 Sr1 O1 . . 5_555 86.4(3) ?
  O1 Sr1 O1 . . 5_645 86.4(3) ?
  O1 Sr1 O1 . . 5_655 86.4(3) ?
  O1 Sr1 O2 . . 5_545 134.84(15) ?
  O1 Sr1 O2 . . 5_645 134.84(15) ?
  O1 Sr1 O2 . . 7_545 134.84(15) ?
  O1 Sr1 O2 . . 7_555 134.84(15) ?
  O1 Sr1 O1 5_545 . 5_555 89.77(3) ?
  O1 Sr1 O1 5_545 . 5_645 89.77(3) ?
  O1 Sr1 O1 5_545 . 5_655 172.8(5) ?
  O1 Sr1 O2 5_545 . 5_545 62.9(3) ?
  O1 Sr1 O2 5_545 . 5_645 123.0(3) ?
  O1 Sr1 O2 5_545 . 7_545 62.9(3) ?
  O1 Sr1 O2 5_545 . 7_555 123.0(3) ?
  O1 Sr1 O1 5_555 . 5_645 172.8(5) ?
  O1 Sr1 O1 5_555 . 5_655 89.77(3) ?
  O1 Sr1 O2 5_555 . 5_545 62.9(3) ?
  O1 Sr1 O2 5_555 . 5_645 123.0(3) ?
  O1 Sr1 O2 5_555 . 7_545 123.0(3) ?
  O1 Sr1 O2 5_555 . 7_555 62.9(3) ?
  O1 Sr1 O1 5_645 . 5_655 89.77(3) ?
  O1 Sr1 O2 5_645 . 5_545 123.0(3) ?
  O1 Sr1 O2 5_645 . 5_645 62.9(3) ?
  O1 Sr1 O2 5_645 . 7_545 62.9(3) ?
  O1 Sr1 O2 5_645 . 7_555 123.0(3) ?
  O1 Sr1 O2 5_655 . 5_545 123.0(3) ?
  O1 Sr1 O2 5_655 . 5_645 62.9(3) ?
  O1 Sr1 O2 5_655 . 7_545 123.0(3) ?
  O1 Sr1 O2 5_655 . 7_555 62.9(3) ?
  O2 Sr1 O2 5_545 . 5_645 90.3(2) ?
  O2 Sr1 O2 5_545 . 7_545 60.19(13) ?
  O2 Sr1 O2 5_545 . 7_555 60.19(13) ?
  O2 Sr1 O2 5_645 . 7_545 60.19(13) ?
  O2 Sr1 O2 5_645 . 7_555 60.19(13) ?
  O2 Sr1 O2 7_545 . 7_555 90.3(2) ?
  Cl1 Sr2 Cl1 5_445 . 5_455 82.63(7) ?
  Cl1 Sr2 Cl1 5_445 . 5_545 82.63(7) ?
  Cl1 Sr2 Cl1 5_445 . 5_555 138.0(2) ?
  Cl1 Sr2 O2 5_445 . 1_455 72.55(17) ?
  Cl1 Sr2 O2 5_445 . . 137.80(8) ?
  Cl1 Sr2 O2 5_445 . 3_545 72.55(17) ?
  Cl1 Sr2 O2 5_445 . 3_555 137.80(8) ?
  Cl1 Sr2 Cl1 5_455 . 5_545 138.0(2) ?
  Cl1 Sr2 Cl1 5_455 . 5_555 82.63(7) ?
  Cl1 Sr2 O2 5_455 . 1_455 72.55(17) ?
  Cl1 Sr2 O2 5_455 . . 137.80(8) ?
  Cl1 Sr2 O2 5_455 . 3_545 137.80(8) ?
  Cl1 Sr2 O2 5_455 . 3_555 72.55(17) ?
  Cl1 Sr2 Cl1 5_545 . 5_555 82.63(7) ?
  Cl1 Sr2 O2 5_545 . 1_455 137.80(8) ?
  Cl1 Sr2 O2 5_545 . . 72.55(17) ?
  Cl1 Sr2 O2 5_545 . 3_545 72.55(17) ?
  Cl1 Sr2 O2 5_545 . 3_555 137.80(8) ?
  Cl1 Sr2 O2 5_555 . 1_455 137.80(8) ?
  Cl1 Sr2 O2 5_555 . . 72.55(17) ?
  Cl1 Sr2 O2 5_555 . 3_545 137.80(8) ?
  Cl1 Sr2 O2 5_555 . 3_555 72.55(17) ?
  O2 Sr2 O2 1_455 . . 104.0(3) ?
  O2 Sr2 O2 1_455 . 3_545 67.74(14) ?
  O2 Sr2 O2 1_455 . 3_555 67.74(14) ?
  O2 Sr2 O2 . . 3_545 67.74(14) ?
  O2 Sr2 O2 . . 3_555 67.74(14) ?
  O2 Sr2 O2 3_545 . 3_555 104.0(3) ?
  Cl1 V1 O1 5_545 . . 180 ?
  Cl1 V1 O2 5_545 . 1_545 80.9(3) ?
  Cl1 V1 O2 5_545 . . 80.9(3) ?
  Cl1 V1 O2 5_545 . 3_545 80.9(3) ?
  Cl1 V1 O2 5_545 . 3_645 80.9(3) ?
  O1 V1 O2 . . 1_545 99.1(3) ?
  O1 V1 O2 . . . 99.1(3) ?
  O1 V1 O2 . . 3_545 99.1(3) ?
  O1 V1 O2 . . 3_645 99.1(3) ?
  O2 V1 O2 1_545 . . 161.7(5) ?
  O2 V1 O2 1_545 . 3_545 88.56(8) ?
  O2 V1 O2 1_545 . 3_645 88.56(8) ?
  O2 V1 O2 . . 3_545 88.56(8) ?
  O2 V1 O2 . . 3_645 88.56(8) ?
  O2 V1 O2 3_545 . 3_645 161.7(5) ?
  Sr2 Cl1 Sr2 5_445 . 5_455 82.63(9) ?
  Sr2 Cl1 Sr2 5_445 . 5_545 82.63(9) ?
  Sr2 Cl1 Sr2 5_445 . 5_555 138.0(3) ?
  Sr2 Cl1 V1 5_445 . 5_555 69.02(13) ?
  Sr2 Cl1 Sr2 5_455 . 5_545 138.0(3) ?
  Sr2 Cl1 Sr2 5_455 . 5_555 82.63(9) ?
  Sr2 Cl1 V1 5_455 . 5_555 69.02(13) ?
  Sr2 Cl1 Sr2 5_545 . 5_555 82.63(9) ?
  Sr2 Cl1 V1 5_545 . 5_555 69.02(13) ?
  Sr2 Cl1 V1 5_555 . 5_555 69.02(13) ?
  Sr1 O1 Sr1 . . 5_545 93.6(3) ?
  Sr1 O1 Sr1 . . 5_555 93.6(3) ?
  Sr1 O1 Sr1 . . 5_645 93.6(3) ?
  Sr1 O1 Sr1 . . 5_655 93.6(3) ?
  Sr1 O1 V1 . . . 180 ?
  Sr1 O1 O2 . . 1_545 137.3(2) ?
  Sr1 O1 O2 . . . 137.3(2) ?
  Sr1 O1 O2 . . 3_545 137.3(2) ?
  Sr1 O1 O2 . . 3_645 137.3(2) ?
  Sr1 O1 Sr1 5_545 . 5_555 89.77(4) ?
  Sr1 O1 Sr1 5_545 . 5_645 89.77(4) ?
  Sr1 O1 Sr1 5_545 . 5_655 172.8(6) ?
  Sr1 O1 V1 5_545 . . 86.4(3) ?
  Sr1 O1 O2 5_545 . 1_545 58.34(17) ?
  Sr1 O1 O2 5_545 . . 115.6(4) ?
  Sr1 O1 O2 5_545 . 3_545 58.34(17) ?
  Sr1 O1 O2 5_545 . 3_645 115.6(4) ?
  Sr1 O1 Sr1 5_555 . 5_645 172.8(6) ?
  Sr1 O1 Sr1 5_555 . 5_655 89.77(4) ?
  Sr1 O1 V1 5_555 . . 86.4(3) ?
  Sr1 O1 O2 5_555 . 1_545 115.6(4) ?
  Sr1 O1 O2 5_555 . . 58.34(17) ?
  Sr1 O1 O2 5_555 . 3_545 58.34(17) ?
  Sr1 O1 O2 5_555 . 3_645 115.6(4) ?
  Sr1 O1 Sr1 5_645 . 5_655 89.77(4) ?
  Sr1 O1 V1 5_645 . . 86.4(3) ?
  Sr1 O1 O2 5_645 . 1_545 58.34(17) ?
  Sr1 O1 O2 5_645 . . 115.6(4) ?
  Sr1 O1 O2 5_645 . 3_545 115.6(4) ?
  Sr1 O1 O2 5_645 . 3_645 58.34(17) ?
  Sr1 O1 V1 5_655 . . 86.4(3) ?
  Sr1 O1 O2 5_655 . 1_545 115.6(4) ?
  Sr1 O1 O2 5_655 . . 58.34(17) ?
  Sr1 O1 O2 5_655 . 3_545 115.6(4) ?
  Sr1 O1 O2 5_655 . 3_645 58.34(17) ?
  V1 O1 O2 . . 1_545 42.7(2) ?
  V1 O1 O2 . . . 42.7(2) ?
  V1 O1 O2 . . 3_545 42.7(2) ?
  V1 O1 O2 . . 3_645 42.7(2) ?
  O2 O1 O2 1_545 . . 85.4(5) ?
  O2 O1 O2 1_545 . 3_545 57.3(3) ?
  O2 O1 O2 1_545 . 3_645 57.3(3) ?
  O2 O1 O2 . . 3_545 57.3(3) ?
  O2 O1 O2 . . 3_645 57.3(3) ?
  O2 O1 O2 3_545 . 3_645 85.4(5) ?
  Sr1 O2 Sr1 5_555 . 5_655 90.3(3) ?
  Sr1 O2 Sr2 5_555 . . 82.82(7) ?
  Sr1 O2 Sr2 5_555 . 1_655 173.2(3) ?
  Sr1 O2 V1 5_555 . . 83.6(2) ?
  Sr1 O2 V1 5_555 . 1_565 83.6(2) ?
  Sr1 O2 O1 5_555 . . 58.8(2) ?
  Sr1 O2 O1 5_555 . 1_565 58.8(2) ?
  Sr1 O2 O2 5_555 . 3_545 59.90(19) ?
  Sr1 O2 O2 5_555 . 3_555 59.90(19) ?
  Sr1 O2 O2 5_555 . 3_645 120.1(3) ?
  Sr1 O2 O2 5_555 . 3_655 120.1(3) ?
  Sr1 O2 Sr2 5_655 . . 173.2(3) ?
  Sr1 O2 Sr2 5_655 . 1_655 82.82(7) ?
  Sr1 O2 V1 5_655 . . 83.6(2) ?
  Sr1 O2 V1 5_655 . 1_565 83.6(2) ?
  Sr1 O2 O1 5_655 . . 58.8(2) ?
  Sr1 O2 O1 5_655 . 1_565 58.8(2) ?
  Sr1 O2 O2 5_655 . 3_545 120.1(3) ?
  Sr1 O2 O2 5_655 . 3_555 120.1(3) ?
  Sr1 O2 O2 5_655 . 3_645 59.90(19) ?
  Sr1 O2 O2 5_655 . 3_655 59.90(19) ?
  Sr2 O2 Sr2 . . 1_655 104.0(4) ?
  Sr2 O2 V1 . . . 95.61(18) ?
  Sr2 O2 V1 . . 1_565 95.61(18) ?
  Sr2 O2 O1 . . . 116.89(12) ?
  Sr2 O2 O1 . . 1_565 116.89(12) ?
  Sr2 O2 O2 . . 3_545 56.13(17) ?
  Sr2 O2 O2 . . 3_555 56.13(17) ?
  Sr2 O2 O2 . . 3_645 123.9(3) ?
  Sr2 O2 O2 . . 3_655 123.9(3) ?
  Sr2 O2 V1 1_655 . . 95.61(18) ?
  Sr2 O2 V1 1_655 . 1_565 95.61(18) ?
  Sr2 O2 O1 1_655 . . 116.89(12) ?
  Sr2 O2 O1 1_655 . 1_565 116.89(12) ?
  Sr2 O2 O2 1_655 . 3_545 123.9(3) ?
  Sr2 O2 O2 1_655 . 3_555 123.9(3) ?
  Sr2 O2 O2 1_655 . 3_645 56.13(17) ?
  Sr2 O2 O2 1_655 . 3_655 56.13(17) ?
  V1 O2 V1 . . 1_565 161.7(6) ?
  V1 O2 O1 . . . 38.2(3) ?
  V1 O2 O1 . . 1_565 123.6(5) ?
  V1 O2 O2 . . 3_545 45.72(5) ?
  V1 O2 O2 . . 3_555 134.28(10) ?
  V1 O2 O2 . . 3_645 45.72(5) ?
  V1 O2 O2 . . 3_655 134.28(10) ?
  V1 O2 O1 1_565 . . 123.6(5) ?
  V1 O2 O1 1_565 . 1_565 38.2(3) ?
  V1 O2 O2 1_565 . 3_545 134.28(10) ?
  V1 O2 O2 1_565 . 3_555 45.72(5) ?
  V1 O2 O2 1_565 . 3_645 134.28(10) ?
  V1 O2 O2 1_565 . 3_655 45.72(5) ?
  O1 O2 O1 . . 1_565 85.4(4) ?
  O1 O2 O2 . . 3_545 61.3(2) ?
  O1 O2 O2 . . 3_555 118.7(3) ?
  O1 O2 O2 . . 3_645 61.3(2) ?
  O1 O2 O2 . . 3_655 118.7(3) ?
  O1 O2 O2 1_565 . 3_545 118.7(3) ?
  O1 O2 O2 1_565 . 3_555 61.3(2) ?
  O1 O2 O2 1_565 . 3_645 118.7(3) ?
  O1 O2 O2 1_565 . 3_655 61.3(2) ?
  O2 O2 O2 3_545 . 3_555 90.0000(16) ?
  O2 O2 O2 3_545 . 3_645 90.0000(16) ?
  O2 O2 O2 3_545 . 3_655 180 ?
  O2 O2 O2 3_555 . 3_645 180 ?
  O2 O2 O2 3_555 . 3_655 90.0000(16) ?
  O2 O2 O2 3_645 . 3_655 90.0000(16) ?

loop_
 _geom_torsion_atom_site_label_1
 _geom_torsion_atom_site_label_2
 _geom_torsion_atom_site_label_3
 _geom_torsion_atom_site_label_4
 _geom_torsion_site_symmetry_1
 _geom_torsion_site_symmetry_2
 _geom_torsion_site_symmetry_3
 _geom_torsion_site_symmetry_4
 _geom_torsion
 _geom_torsion_publ_flag
 ? ? ? ? ? ? ? ? ? ?

loop_
 _geom_hbond_atom_site_label_D
 _geom_hbond_atom_site_label_H
 _geom_hbond_atom_site_label_A
 _geom_hbond_site_symmetry_D
 _geom_hbond_site_symmetry_H
 _geom_hbond_site_symmetry_A
 _geom_hbond_distance_DH
 _geom_hbond_distance_HA
 _geom_hbond_distance_DA
 _geom_hbond_angle_DHA
 _geom_hbond_publ_flag
 ? ? ? ? ? ? ? ? ? ? ?

# 12. STRUCTURE-FACTOR LIST

loop_
 _refln_index_h
 _refln_index_k
 _refln_index_l
 _refln_F_squared_calc
 _refln_F_squared_meas
 _refln_F_squared_sigma
 _refln_observed_status
 _refln_d_spacing
   0   0   1      245.53      197.47       24.58 o 14.066041
   0   0   2     1827.63     1754.77      126.72 o  7.033020
   0   0   3      172.09      125.09       31.21 o  4.688681
   1   0   1     1120.29     1156.85       35.78 o  3.811590
   0   0   4     4145.51     4366.33      185.83 o  3.516510
   1   0   2       30.24       20.35        8.16 <  3.450445
   1   0   3     4003.56     3909.68      124.89 o  3.025230
   0   0   5      289.66      262.89       26.95 o  2.813208
   1   1   0    26245.97    26890.63     1517.08 o  2.799961
   1   1   1       75.04      112.93       10.84 o  2.746083
   1   0   4    12559.53    12943.36      529.67 o  2.629347
   1   1   2       86.13       73.47       14.01 o  2.601384
   1   1   3      538.49      698.37       77.91 o  2.403938
   0   0   6     2690.97     2514.78      269.43 o  2.344340
   1   0   5     6124.24     6157.46      266.90 o  2.293352
   1   1   4     8045.65     8228.19      413.79 o  2.190421
   1   0   6      492.22      589.05       83.09 o  2.017302
   0   0   7     8637.98     9901.37      695.91 o  2.009434
   1   1   5      887.07      828.56       70.63 o  1.984538
   2   0   0    28235.35    26307.02     2095.97 o  1.979871
   2   0   1      102.25      109.07       22.75 o  1.960545
   2   0   2      667.26      634.66       63.18 o  1.905795
   2   0   3      166.75      181.34       67.49 <  1.823927
   1   1   6      209.41      214.45       79.48 <  1.797482
   1   0   7      143.31      174.01       51.69 o  1.791910
   0   0   8        4.71        4.04        0.43 o  1.758255
   2   1   1      821.86      707.20       80.50 o  1.756981
   2   0   4     2420.56     2150.83      173.05 o  1.725223
   2   1   2       21.91       22.41        4.89 o  1.717251
   2   1   3     2402.05     2266.58      178.09 o  1.656631
   1   1   7     4201.02     4073.90      280.89 o  1.632531
   2   0   5      231.02      225.98       53.09 o  1.619095
   1   0   8     4484.54     4713.63      284.91 o  1.606959
   2   1   4     6576.62     6498.25      688.61 o  1.581624
   0   0   9     8426.34     8902.13      923.16 o  1.562894
   2   0   6     1002.93      837.63      181.18 o  1.512615
   2   1   5     3220.60     3047.06      359.53 o  1.498655
   1   1   8      234.48      271.32       95.94 <  1.489015
   1   0   9      654.74      565.44      169.23 o  1.453754
   2   1   6      240.93      269.06       25.64 o  1.413028
   2   0   7     4671.15     5080.19      518.90 o  1.410316
   0   0  10       77.35       79.48       11.52 o  1.406604
   2   2   0    14905.38    14630.79     2723.12 o  1.399980
   2   2   1       42.98       36.19        7.22 o  1.393097
   2   2   2      319.16      295.35      106.15 <  1.373042
   1   1   9     4432.34     4107.16      497.10 o  1.364689
